# Supplementary material for: Antisense Morpholino-Based In Vitro Correction of a Pseudoexon-Generating Variant in the SGCB Gene
Source: Int J Mol Sci. 2022 Aug 29;23(17):9817. doi: 10.3390/ijms23179817 (PMC9456520; doi:10.3390/ijms23179817)
Supplement: Supplementary file 1 [file ijms-23-09817-s001.zip]

Archive with 1 entries (1 files):
- ijms-1773454-supplementary.pdf
